# Supplementary material for: Analytical evaluation of circulating tumor DNA sequencing assays
Source: Sci Rep. 2024 Feb 29;14:4973. doi: 10.1038/s41598-024-54361-w (PMC10904763; doi:10.1038/s41598-024-54361-w)
Supplement: Supplementary file 5 — Supplementary Table S1. [file 41598_2024_54361_MOESM5_ESM.xlsx]

## Sheet: Sheet1
Table S1 Study design comparisons with recent ctDNA platform evaluation publications
SNV, single nucleotide variants; InDel, insertion or deletion variants; SV, structural variants; CNV, copy number variants; VAF, variant allele frequency.
	Current Study	Weber, S. et al.[1]	Deveson, I. W. et al.[2]	Guardant360[3]	Yu, L. et al.[4]
Assay number	9	5	5	1	5
Panel size	✔	🗶	✔	✔	✔
Sample type	ctDNA and plasma	ctDNA and plasma (plasma only for VAF accuracy)	ctDNA and plasma	ctDNA and plasma (plasma only for Clinical Validity)	ctDNA and plasma
Mutation type	SNV, InDel, SV and CNV	SNV, InDel, SV and CNV (CNV only for Reproducibility)	SNV	SNV/CNV	SNV/InDel
Designed sample input	10ng, 30 ng, 50 ng and 150 ng	15 ng and 20 ng (20 ng only for Reproducibility)	10 ng, 25 ng and 50 ng	5 ng, 15 ng and 30 ng (5ng and 15 ng only for CNV)	10 ng and 30/50 ng
VAF level	0.1%, 0.5%, 1%, 2.5%	0.125%, 0.25%, 0.5%, 1%, 2%	0.1%, 0.2%, 0.3%, 0.5%, 2.5%	0.1%, 0.3%, 0.5%, 1%, 10%, 30%	0.125%, 0.5%, 1%
Sensitivity	✔	✔	✔	✔	✔
Specificity	✔	✔	✔	✔	✔
Reproducibility	✔	✔	✔	✔	✔
VAF accuracy	✔	✔	✔	🗶	✔
Sequencing coverage (depth)	✔	✔	✔	🗶	✔
Extraction	✔	🗶	✔	🗶	✔
Operational	✔	🗶	🗶	🗶	🗶
1 Weber, S. et al. Technical Evaluation of Commercial Mutation Analysis Platforms and Reference Materials for Liquid Biopsy Profiling. Cancers (Basel) 12 (2020). https://doi.org:10.3390/cancers12061588
2 Deveson, I. W. et al. Evaluating the analytical validity of circulating tumor DNA sequencing assays for precision oncology. Nat Biotechnol 39, 1115-1128 (2021). https://doi.org:10.1038/s41587-021-00857-z
3 Lanman, Richard B., et al. Analytical and clinical validation of a digital sequencing panel for quantitative, highly accurate evaluation of cell-free circulating tumor DNA. PLoS one 10, e0140712 (2015). https://doi.org/10.1371/journal.pone.0140712
4 Yu, L. et al. Direct comparison of circulating tumor DNA sequencing assays with targeted large gene panels. PLoS One 17, e0266889 (2022). https://doi.org:10.1371/journal.pone.0266889
