# Supplementary material for: Analytical evaluation of circulating tumor DNA sequencing assays
Source: Sci Rep. 2024 Feb 29;14:4973. doi: 10.1038/s41598-024-54361-w (PMC10904763; doi:10.1038/s41598-024-54361-w)
Supplement: Supplementary file 6 — Supplementary Table S2. [file 41598_2024_54361_MOESM6_ESM.xlsx]

## Sheet: Sheet1
Table S2 Details of the 45 reference variants used in the study.
CNV, copy number variants; InDel, insertion or deletion variants; SNV, single nucleotide variants; SV, structural variants.
ID, identification.
Gene	Mutation ID	Mutation	Amino acid change	Variant Type
AKT1	COSM33765	c.49G>A	p.E17K	SNV
ALK	COSM28055	c.3522C>A	p.F1174L	SNV
ALK	COSM144250	c.3604G>A	p.G1202R	SNV
ALK			EML4:exon13-ALK:exon20	SV
ALK			KIF5B:exon17-ALK:exon20	SV
APC	COSM18561	c.4666duA	p.T1556Nfs*3	InDel
APC	COSM13127	c.4348C>T	p.R1450*	SNV
ATM	COSM21924	c.1058_1059del	p.C353Sfs*5	InDel
BRAF	COSM476	c.1799T>A	p.V600E	SNV
BRCA1	COSM979730	c.4327C>T	p.R1443*	SNV
CDKN2A	COSM13289	c.233_234del	p.L78Hfs*41	InDel
CTNNB1	COSM5664	c.121A>G	p.T41A	SNV
EGFR	COSM12427	c.2308_2309insGTT	p.D770delinsGY	InDel
EGFR	COSM6225	c.2236_2250del	p.E746_A750del	InDel
EGFR	COSM6240	c.2369C>T	p.T790M	SNV
EGFR	COSM6224	c.2573T>G	p.L858R	SNV
ERBB2			cn_amp	CNV
ERBB2	COSM20959	c.2313_2324dup	p.Y772_A775dup	InDel
FGFR3			cn_amp	CNV
FGFR3	COSM715	c.746C>G	p.S249C	SNV
GNAS	COSM27887	c.601C>T	p.R201C	SNV
JAK2	COSM12600	c.1849G>T	p.V617F	SNV
KIT	COSM1314	c.2447A>T	p.D816V	SNV
KRAS	COSM19940	c.351A>C	p.K117N	SNV
KRAS	COSM521	c.35G>A	p.G12D	SNV
KRAS	COSM553	c.182A>T	p.Q61L	SNV
MET			cn_amp	CNV
MYC			cn_amp	CNV
NRAS	COSM584	c.182A>G	p.Q61R	SNV
NTRK1			CD74:exon8-NTRK1:exon12	SV
NTRK1			TPM3:exon8-NTRK1:exon9	SV
PDGFRA	COSM736	c.2525A>T	p.D842V	SNV
PIK3CA	COSM763	c.1633G>A	p.E545K	SNV
PIK3CA	COSM775	c.3140A>G	p.H1047R	SNV
PTEN	COSM4986	c.741dup	p.P248Tfs*5	InDel
PTEN	COSM30622	c.800del	p.K267Rfs*9	InDel
RET	COSM965	c.2753T>C	p.M918T	SNV
RET			KIF5B:exon24-RET:exon11	SV
RET			NCOA4:exon6-RET:exon12	SV
ROS1			CD74:exon6-ROS1:exon32	SV
ROS1			EZR:exon10-ROS1:exon34	SV
TP53	COSM2744618	c.723del	p.C242Afs*5	InDel
TP53	COSM10660	c.818G>A	p.R273H	SNV
TP53	COSM10648	c.524G>A	p.R175H	SNV
TP53	COSM10662	c.743G>A	p.R248Q	SNV
