# Supplementary material for: Analytical evaluation of circulating tumor DNA sequencing assays
Source: Sci Rep. 2024 Feb 29;14:4973. doi: 10.1038/s41598-024-54361-w (PMC10904763; doi:10.1038/s41598-024-54361-w)
Supplement: Supplementary file 7 — Supplementary Table S3. [file 41598_2024_54361_MOESM7_ESM.xlsx]

## Sheet: Sheet1
Table S3. Number of samples at each dilution according to total amount of cfDNA.
cfDNA, cell-free DNA.
	Dilution
	0.025	0.01	0.005	0.001	0
Assays A–G	Number of samples
<20 ng cfDNA	1	1	2	2	1
20–50 ng cfDNA	1	1	1	3	1
>50 ng cfDNA	1	1	1	2	1
Assays H–I
<20 ng cfDNA	1	1	2	2	1
20–50 ng cfDNA	1	1	2	2	1
>50 ng cfDNA	1	1	1	2	1
