# Supplementary material for: Analytical evaluation of circulating tumor DNA sequencing assays
Source: Sci Rep. 2024 Feb 29;14:4973. doi: 10.1038/s41598-024-54361-w (PMC10904763; doi:10.1038/s41598-024-54361-w)
Supplement: Supplementary file 8 — Supplementary Table S4. [file 41598_2024_54361_MOESM8_ESM.xlsx]

## Sheet: Sheet1
Table S4. Key experimental details and operational parameters.
amp, amplification; CNV, copy number variants; dup, duplication; del, deletion; InDel, insertion or deletion variants; LOD, limits of detection; NA, not applicable; SNV, single nucleotide variants; SV, structural variants; UMI, unique molecular identifier.
			PANEL
Measure			A	B	C	D	E	F	G	H	I
Sequencer type			NovaSeq 6000	Novaseq 6000	Nextseq 500	Domestic Sequencer	Novaseq 6000	NovaSeq 6000 PE150	NextSeq CN500	NovaSeq 6000	NovaSeq 6000
Variant caller			In-house upgraded VarScan for SNV & InDel; upgraded FusionCaller for Fusion	Vardict for SNV/ InDel; in-house algorithm for CNV/Fusion	In-house algorithm for SNV; Vardict, Scalpel and in-house algorithm for InDel	In-house algorithm	In-house upgraded VarScan2 for SNV; in-house algorithm for CNV; in-house upgraded DELLY Caller for Fusion	Samtools mpileup & PInDel for SNV/InDel; ExonCNV for CNV calling; in-house algorithm for Fusion	In-house algorithm	Vardict for SNV and short InDel; in-house algorithm for CNV, long InDel and Fusion	Pisces & Pepes for SNVs; Craft for CNV; Manta for Fusion
Deduplication method			UMI	According to the double-ended coordinates of paired-reads	UMI	UMI	UMI	UMI	UMI	UMI and fragment end position	UMI
LOD	SNV/InDel	Hot spot	0.005	0.004	0.005	0.002	0.02	0.001	0.0005	0.002	0.005
		Non-hot spot		0.01		0.005			0.0025	0.01
	SV		0.005	0.004	NA	0.5%/1%	5% when depth ≥600×	0.1% with >2 reads	0.05% with ≥2 supporting reads	>2 reads	0.005
	CNV		No CNV reported	2.5	NA	1.2/1.5 copies ratio	0.5–1 loss/3.2–8 gain depending on tumor content	2.8 CNs	dup/del ratio ≥2.18/≤1.85	amp/del:log ratio >0.3/log ratio <−0.6	dup ≥1.4 FC; del ≤0.6 FC
