# Supplementary material for: Analytical evaluation of circulating tumor DNA sequencing assays
Source: Sci Rep. 2024 Feb 29;14:4973. doi: 10.1038/s41598-024-54361-w (PMC10904763; doi:10.1038/s41598-024-54361-w)
Supplement: Supplementary file 9 — Supplementary Table S5. [file 41598_2024_54361_MOESM9_ESM.xlsx]

## Sheet: Sheet1
ctDNA assay	Sample type	cfDNA input	Expected allele frequency	Observed total	Expected DNA quantity
A	Plasma	>50 ng	0.2%	107	154
A	Plasma	>50 ng	0.2%	109	154
A	Plasma	>50 ng	0.2%	110	154
A	cfDNA	<20 ng	0%	10.32	12.936
A	cfDNA	<20 ng	0.1%	11.48	7.896
A	cfDNA	<20 ng	0.1%	7.92	8.106
A	cfDNA	<20 ng	0.5%	11.76	10.458
A	cfDNA	<20 ng	0.5%	11.64	11.088
A	cfDNA	<20 ng	1%	12.04	11.004
A	cfDNA	<20 ng	2.5%	7.32	14.826
A	cfDNA	20–50 ng	2.5%	28	33.222
A	cfDNA	20–50 ng	1%	34.12	29.82
A	cfDNA	20–50 ng	0.5%	40	36.456
A	cfDNA	20–50 ng	0.1%	26.68	35.826
A	cfDNA	20–50 ng	0.1%	27.36	32.424
A	cfDNA	20–50 ng	0%	23.28	36.54
A	cfDNA	20–50 ng	0.1%	35.685	47.2
A	cfDNA	>50 ng	2.5%	52.2	71.2
A	cfDNA	>50 ng	1%	58.95	71.2
A	cfDNA	>50 ng	0.5%	63.45	67.6
A	cfDNA	>50 ng	0.1%	55.8	72.4
A	cfDNA	>50 ng	0.1%	62.1	72.4
A	cfDNA	>50 ng	0%	57.6	76.8
B	Plasma	>50 ng	0.2%	146	154
B	Plasma	>50 ng	0.2%	147	154
B	Plasma	>50 ng	0.2%	159	154
B	cfDNA	<20 ng	0%	15	12.936
B	cfDNA	<20 ng	0.1%	9	7.896
B	cfDNA	<20 ng	0.1%	5	8.106
B	cfDNA	<20 ng	0.5%	9	10.458
B	cfDNA	<20 ng	0.5%	8	11.088
B	cfDNA	<20 ng	1%	7	11.004
B	cfDNA	<20 ng	2.5%	10	14.826
B	cfDNA	20–50 ng	2.5%	29	33.222
B	cfDNA	20–50 ng	1%	37	29.82
B	cfDNA	20–50 ng	0.5%	36	36.456
B	cfDNA	20–50 ng	0.1%	32	35.826
B	cfDNA	20–50 ng	0.1%	33	32.424
B	cfDNA	20–50 ng	0%	52	36.54
B	cfDNA	20–50 ng	0.1%	36	47.2
B	cfDNA	>50 ng	2.5%	51	71.2
B	cfDNA	>50 ng	1%	56	71.2
B	cfDNA	>50 ng	0.5%	58	67.6
B	cfDNA	>50 ng	0.1%	51	72.4
B	cfDNA	>50 ng	0.1%	47	72.4
B	cfDNA	>50 ng	0%	55	76.8
C	Plasma	>50 ng	0.2%	100.8	154
C	Plasma	>50 ng	0.2%	120	154
C	Plasma	>50 ng	0.2%	91.2	154
C	cfDNA	<20 ng	0%	10	12.936
C	cfDNA	<20 ng	0.1%	7.92	7.896
C	cfDNA	<20 ng	0.1%	14.56	8.106
C	cfDNA	<20 ng	0.5%	13.28	10.458
C	cfDNA	<20 ng	0.5%	9.4	11.088
C	cfDNA	<20 ng	1%	20.44	11.004
C	cfDNA	<20 ng	2.5%	14.88	14.826
C	cfDNA	20–50 ng	2.5%	37.48	33.222
C	cfDNA	20–50 ng	1%	42.8	29.82
C	cfDNA	20–50 ng	0.5%	39	36.456
C	cfDNA	20–50 ng	0.1%	37.12	35.826
C	cfDNA	20–50 ng	0.1%	34.8	32.424
C	cfDNA	20–50 ng	0%	48	36.54
C	cfDNA	20–50 ng	0.1%	47.2	47.2
C	cfDNA	>50 ng	2.5%	63.14	71.2
C	cfDNA	>50 ng	1%	69.3	71.2
C	cfDNA	>50 ng	0.5%	67.94	67.6
C	cfDNA	>50 ng	0.1%	60.27	72.4
C	cfDNA	>50 ng	0.1%	66.22	72.4
C	cfDNA	>50 ng	0%	65.6	76.8
D	Plasma	>50 ng	0.2%	32.4	154
D	Plasma	>50 ng	0.2%	223.56	154
D	Plasma	>50 ng	0.2%	133.65	154
D	cfDNA	<20 ng	0%	8.7936	12.936
D	cfDNA	<20 ng	0.1%	6.0656	7.896
D	cfDNA	<20 ng	0.1%	8.3356	8.106
D	cfDNA	<20 ng	0.5%	9.99	10.458
D	cfDNA	<20 ng	0.5%	12.04	11.088
D	cfDNA	<20 ng	1%	9.99	11.004
D	cfDNA	<20 ng	2.5%	9.118	14.826
D	cfDNA	20–50 ng	2.5%	60	33.222
D	cfDNA	20–50 ng	1%	47.52	29.82
D	cfDNA	20–50 ng	0.5%	42.5	36.456
D	cfDNA	20–50 ng	0.1%	36.096	35.826
D	cfDNA	20–50 ng	0.1%	41.078	32.424
D	cfDNA	20–50 ng	0%	58.625	36.54
D	cfDNA	20–50 ng	0.1%	107.019	47.2
D	cfDNA	>50 ng	2.5%	145	71.2
D	cfDNA	>50 ng	1%	164.119	71.2
D	cfDNA	>50 ng	0.5%	148.296	67.6
D	cfDNA	>50 ng	0.1%	187.054	72.4
D	cfDNA	>50 ng	0.1%	157.746	72.4
D	cfDNA	>50 ng	0%	179.86	76.8
E	Plasma	>50 ng	0.2%	160.2	154
E	Plasma	>50 ng	0.2%	145.6	154
E	Plasma	>50 ng	0.2%	175.8	154
E	cfDNA	<20 ng	0%	12.8	12.936
E	cfDNA	<20 ng	0.1%	11	7.896
E	cfDNA	<20 ng	0.1%	15.4	8.106
E	cfDNA	<20 ng	0.5%	12.1	10.458
E	cfDNA	<20 ng	0.5%	13.3	11.088
E	cfDNA	<20 ng	1%	11.4	11.004
E	cfDNA	<20 ng	2.5%	14.4	14.826
E	cfDNA	20–50 ng	2.5%	39.1	33.222
E	cfDNA	20–50 ng	1%	38.4	29.82
E	cfDNA	20–50 ng	0.5%	44.4	36.456
E	cfDNA	20–50 ng	0.1%	36.4	35.826
E	cfDNA	20–50 ng	0.1%	47.5	32.424
E	cfDNA	20–50 ng	0%	43	36.54
E	cfDNA	20–50 ng	0.1%	28.1	47.2
E	cfDNA	>50 ng	2.5%	41.6	71.2
E	cfDNA	>50 ng	1%	39.8	71.2
E	cfDNA	>50 ng	0.5%	53.1	67.6
E	cfDNA	>50 ng	0.1%	57.6	72.4
E	cfDNA	>50 ng	0.1%	47.3	72.4
E	cfDNA	>50 ng	0%	61.2	76.8
F	Plasma	>50 ng	0.2%	29.43	154
F	Plasma	>50 ng	0.2%	30.51	154
F	Plasma	>50 ng	0.2%	14.67	154
F	cfDNA	<20 ng	0%	19.6	12.936
F	cfDNA	<20 ng	0.1%	7.2	7.896
F	cfDNA	<20 ng	0.1%	8.24	8.106
F	cfDNA	<20 ng	0.5%	11.92	10.458
F	cfDNA	<20 ng	0.5%	9.12	11.088
F	cfDNA	<20 ng	1%	9.28	11.004
F	cfDNA	<20 ng	2.5%	7.36	14.826
F	cfDNA	20–50 ng	2.5%	39.76	33.222
F	cfDNA	20–50 ng	1%	42.4	29.82
F	cfDNA	20–50 ng	0.5%	35.6	36.456
F	cfDNA	20–50 ng	0.1%	32.88	35.826
F	cfDNA	20–50 ng	0.1%	32.88	32.424
F	cfDNA	20–50 ng	0%	37.04	36.54
F	cfDNA	20–50 ng	0.1%	37.2	47.2
F	cfDNA	>50 ng	2.5%	45.6	71.2
F	cfDNA	>50 ng	1%	52	71.2
F	cfDNA	>50 ng	0.5%	51.2	67.6
F	cfDNA	>50 ng	0.1%	55.2	72.4
F	cfDNA	>50 ng	0.1%	50.4	72.4
F	cfDNA	>50 ng	0%	58	76.8
G	Plasma	>50 ng	0.2%	127	154
G	Plasma	>50 ng	0.2%	131	154
G	Plasma	>50 ng	0.2%	124.25	154
G	cfDNA	<20 ng	0%	12.32	12.936
G	cfDNA	<20 ng	0.1%	7.52	7.896
G	cfDNA	<20 ng	0.1%	7.72	8.106
G	cfDNA	<20 ng	0.5%	9.96	10.458
G	cfDNA	<20 ng	0.5%	10.56	11.088
G	cfDNA	<20 ng	1%	10.48	11.004
G	cfDNA	<20 ng	2.5%	14.12	14.826
G	cfDNA	20–50 ng	2.5%	31.64	33.222
G	cfDNA	20–50 ng	1%	28.4	29.82
G	cfDNA	20–50 ng	0.5%	34.72	36.456
G	cfDNA	20–50 ng	0.1%	34.12	35.826
G	cfDNA	20–50 ng	0.1%	30.88	32.424
G	cfDNA	20–50 ng	0%	34.8	36.54
G	cfDNA	20–50 ng	0.1%	50.6	47.2
G	cfDNA	>50 ng	2.5%	69.08	71.2
G	cfDNA	>50 ng	1%	73.04	71.2
G	cfDNA	>50 ng	0.5%	76.12	67.6
G	cfDNA	>50 ng	0.1%	73.48	72.4
G	cfDNA	>50 ng	0.1%	80.08	72.4
G	cfDNA	>50 ng	0%	90.64	76.8
H	cfDNA	20–50 ng	2.5%	23.8	37.6
H	cfDNA	<20 ng	2.5%	6.24	13.2
H	cfDNA	>50 ng	2.5%	47	58
H	cfDNA	20–50 ng	1%	29.72	36.8
H	cfDNA	>50 ng	0.5%	47.8	59.2
H	cfDNA	<20 ng	0.5%	7.4	14.4
H	cfDNA	20–50 ng	0.5%	26.64	34.8
H	cfDNA	20–50 ng	0.5%	27.16	34.8
H	cfDNA	>50 ng	0.1%	62.6	58.4
H	cfDNA	<20 ng	0.1%	8.04	13.2
H	cfDNA	20–50 ng	0.1%	34.76	36
H	cfDNA	<20 ng	0.1%	5.92	13.2
H	cfDNA	20–50 ng	0.1%	28.6	36
H	cfDNA	<20 ng	1%	8.04	14
H	cfDNA	>50 ng	1%	55.4	58.8
H	cfDNA	>50 ng	0.1%	66.6	58.4
H	cfDNA	<20 ng	0.5%	8	14.4
I	cfDNA	20–50 ng	2.5%	20.319	37.6
I	cfDNA	<20 ng	2.5%	6.513	13.2
I	cfDNA	>50 ng	2.5%	29.328	58
I	cfDNA	20–50 ng	1%	19.578	36.8
I	cfDNA	>50 ng	0.5%	32.799	59.2
I	cfDNA	<20 ng	0.5%	7.527	14.4
I	cfDNA	20–50 ng	0.5%	17.55	34.8
I	cfDNA	20–50 ng	0.5%	18.33	34.8
I	cfDNA	>50 ng	0.1%	33.423	58.4
I	cfDNA	<20 ng	0.1%	5.382	13.2
I	cfDNA	20–50 ng	0.1%	19.5	36
I	cfDNA	<20 ng	0.1%	6.045	13.2
I	cfDNA	20–50 ng	0.1%	18.798	36
Table S5. cfDNA extraction quantification. Related to S1A Fig.
cfDNA, cell-free DNA; ctDNA, circulating tumor DNA.
I	cfDNA	<20 ng	1%	7.02	14
I	cfDNA	>50 ng	1%	34.983	58.8
I	cfDNA	>50 ng	0.1%	32.175	58.4
I	cfDNA	<20 ng	0.5%	7.566	14.4
H	plasma	>50 ng	0.2%	108.3	136
H	plasma	>50 ng	0.2%	123.6	136
H	plasma	>50 ng	0.2%	133.8	136
I	plasma	>50 ng	0.2%	81.42	136
I	plasma	>50 ng	0.2%	77.28	136
I	plasma	>50 ng	0.2%	90.16	136
H	cfDNA	>50 ng	0%	41.8	60
H	cfDNA	<20 ng	0%	11.76	13.6
H	cfDNA	20–50 ng	0%	26.36	35.2
I	cfDNA	>50 ng	0%	30.42	60
I	cfDNA	<20 ng	0%	6.786	13.6
I	cfDNA	20–50 ng	0%	17.979	35.2
