# Supplementary material for: Analytical evaluation of circulating tumor DNA sequencing assays
Source: Sci Rep. 2024 Feb 29;14:4973. doi: 10.1038/s41598-024-54361-w (PMC10904763; doi:10.1038/s41598-024-54361-w)
Supplement: Supplementary file 10 — Supplementary Table S16. [file 41598_2024_54361_MOESM10_ESM.xlsx]

## Sheet: Sheet1
Table S6. cfDNA Mean extraction efficiency. Related to S1B Fig.
ctDNA assay	DNA input	Mean extraction efficiency
A	<20 ng	0.998698
A	>50 ng	0.813026
A	20–50 ng	0.866558
A	Plasma (>50 ng)	0.705628
B	<20 ng	0.829844
B	>50 ng	0.738422
B	20–50 ng	1.02828
B	Plasma (>50 ng)	0.978355
C	<20 ng	1.22158
C	>50 ng	0.911068
C	20–50 ng	1.15089
C	Plasma (>50 ng)	0.675325
D	<20 ng	0.862893
D	>50 ng	2.27327
D	20–50 ng	1.53023
D	Plasma (>50 ng)	0.843312
E	<20 ng	1.23517
E	>50 ng	0.695755
E	20–50 ng	1.13367
E	Plasma (>50 ng)	1.04242
F	<20 ng	0.963657
F	>50 ng	0.723659
F	20–50 ng	1.04698
F	Plasma (>50 ng)	0.161494
G	<20 ng	0.952381
G	>50 ng	1.07055
G	20–50 ng	0.969474
G	Plasma (>50 ng)	0.827381
H	<20 ng	0.576963
H	>50 ng	0.911492
H	20–50 ng	0.785061
H	Plasma (>50 ng)	0.896324
I	<20 ng	0.486802
I	>50 ng	0.547482
I	20–50 ng	0.525435
I	Plasma (>50 ng)	0.609951
