# Supplementary material for: Analytical evaluation of circulating tumor DNA sequencing assays
Source: Sci Rep. 2024 Feb 29;14:4973. doi: 10.1038/s41598-024-54361-w (PMC10904763; doi:10.1038/s41598-024-54361-w)
Supplement: Supplementary file 11 — Supplementary Table S7. [file 41598_2024_54361_MOESM11_ESM.xlsx]

## Sheet: Sheet1
Table S7. Deduplicated sequence depth and on-target rate. Related to S1C Fig and S1D Fig.
cfDNA, cell-free DNA; ctDNA, circulating tumor DNA.
ctDNA assay	cfDNA input	Expected alelle frequency	Deduplicated mean depth	On target rate
A	20–50 ng	2.5%	12587.1	0.6836
A	<20 ng	2.5%	12074.7	0.6576
A	20–50 ng	1%	9038.1	0.6938
A	<20 ng	1%	10351.4	0.6928
A	20–50 ng	0.5%	11496.9	0.6985
A	<20 ng	0.5%	8014.81	0.6929
A	<20 ng	0.5%	8457.48	0.6911
A	20–50 ng	0.1%	7956.39	0.7232
A	20–50 ng	0.1%	9336.32	0.7221
A	<20 ng	0.1%	8606.54	0.7032
A	<20 ng	0.1%	16681.6	0.653
A	20–50 ng	0%	7684.3	0.7245
A	<20 ng	0%	9362.62	0.6968
A	>50 ng	0.2%	31483.7	0.7289
A	>50 ng	0.2%	17964.1	0.7245
A	>50 ng	0.2%	19606	0.7347
A	>50 ng	2.5%	14444.6	0.7053
A	>50 ng	1%	17697.4	0.7016
A	>50 ng	0.5%	12501.2	0.7023
A	>50 ng	0.1%	16952.9	0.6986
A	>50 ng	0.1%	18691.5	0.6893
A	>50 ng	0%	19805.1	0.7189
A	20–50 ng	0.1%	14980.9	0.7171
B	20–50 ng	2.5%	7227.61	0.689
B	<20 ng	2.5%	2940.9	0.65
B	20–50 ng	1%	8326.38	0.684
B	<20 ng	1%	2618.52	0.639
B	20–50 ng	0.5%	7232.5	0.691
B	<20 ng	0.5%	3182.6	0.646
B	<20 ng	0.5%	2205.46	0.634
B	20–50 ng	0.1%	7881.15	0.695
B	20–50 ng	0.1%	7023.44	0.689
B	<20 ng	0.1%	3098.16	0.648
B	<20 ng	0.1%	2081.84	0.633
B	20–50 ng	0%	8707.16	0.697
B	<20 ng	0%	2718.57	0.636
B	>50 ng	0.2%	10276.6	0.681
B	>50 ng	0.2%	10414.4	0.708
B	>50 ng	0.2%	9766.93	0.707
B	>50 ng	2.5%	7395.77	0.694
B	>50 ng	1%	7277.18	0.695
B	>50 ng	0.5%	7774.32	0.699
B	>50 ng	0.1%	6604.4	0.685
B	>50 ng	0.1%	6429.62	0.69
B	>50 ng	0%	7394.18	0.69
B	20–50 ng	0.1%	6611.3	0.688
C	20–50 ng	2.5%		0.743506
C	<20 ng	2.5%		0.757049
C	20–50 ng	1%		0.739431
C	<20 ng	1%		0.754202
C	20–50 ng	0.5%		0.750786
C	<20 ng	0.5%		0.757235
C	<20 ng	0.5%		0.750832
C	20–50 ng	0.1%		0.735252
C	20–50 ng	0.1%		0.746451
C	<20 ng	0.1%		0.750316
C	<20 ng	0.1%		0.751163
C	20–50 ng	0%		0.746691
C	<20 ng	0%		0.752284
C	>50 ng	0.2%		0.635017
C	>50 ng	0.2%		0.655141
C	>50 ng	0.2%		0.650496
C	>50 ng	2.5%		0.779813
C	>50 ng	1%		0.758629
C	>50 ng	0.5%		0.716572
C	>50 ng	0.1%		0.773673
C	>50 ng	0.1%		0.769436
C	>50 ng	0%		0.775169
C	20–50 ng	0.1%		0.77296
D	20–50 ng	2.5%	6813.3	0.622
D	<20 ng	2.5%	1269.2	0.6229
D	20–50 ng	1%	5818.7	0.6141
D	<20 ng	1%	1442.1	0.6289
D	20–50 ng	0.5%	4601	0.622
D	<20 ng	0.5%	1931.4	0.6263
D	<20 ng	0.5%	2049.8	0.5906
D	20–50 ng	0.1%	4963.8	0.6318
D	20–50 ng	0.1%	5121.9	0.6053
D	<20 ng	0.1%	1111.4	0.6254
D	<20 ng	0.1%	1154.9	0.6333
D	20–50 ng	0%	7688.4	0.5902
D	<20 ng	0%	1236.3	0.5981
D	>50 ng	0.2%	4856.3	0.7002
D	>50 ng	0.2%	6401.1	0.7107
D	>50 ng	0.2%	7266.9	0.6889
D	>50 ng	2.5%	4212.5	0.6748
D	>50 ng	1%	4634.9	0.697
D	>50 ng	0.5%	4522.9	0.7028
D	>50 ng	0.1%	3682.5	0.699
D	>50 ng	0.1%	4129.4	0.7068
D	>50 ng	0%	3950.1	0.6934
D	20–50 ng	0.1%	3989.4	0.6998
E	20–50 ng	2.5%	2713.41	0.7268
E	<20 ng	2.5%	2360.36	0.7306
E	20–50 ng	1%	2532.38	0.7288
E	<20 ng	1%	1952.52	0.7222
E	20–50 ng	0.5%	2807.53	0.7251
E	<20 ng	0.5%	2295.4	0.728
E	<20 ng	0.5%	2031.66	0.7221
E	20–50 ng	0.1%	2489.56	0.723
E	20–50 ng	0.1%	3053.03	0.724
E	<20 ng	0.1%	2075.78	0.7274
E	<20 ng	0.1%	2177.94	0.7278
E	20–50 ng	0%	2846.99	0.7231
E	<20 ng	0%	1895.87	0.7214
E	>50 ng	0.2%	3456.57	0.7201
E	>50 ng	0.2%	3327.18	0.7178
E	>50 ng	0.2%	3364.17	0.7205
E	>50 ng	2.5%	2556.44	0.7212
E	>50 ng	1%	2137.87	0.719
E	>50 ng	0.5%	2724.05	0.7197
E	>50 ng	0.1%	3146.93	0.7192
E	>50 ng	0.1%	2910.62	0.7168
E	>50 ng	0%	2462.71	0.7182
E	20–50 ng	0.1%	3036.95	0.7179
F	20–50 ng	2.5%	3780.35	0.6265
F	<20 ng	2.5%	1618.85	0.598
F	20–50 ng	1%	3721.4	0.5518
F	<20 ng	1%	1514.66	0.5977
F	20–50 ng	0.5%	5021.64	0.5647
F	<20 ng	0.5%	2916.26	0.6201
F	<20 ng	0.5%	2309.35	0.5786
F	20–50 ng	0.1%	3810.15	0.6179
F	20–50 ng	0.1%	4120.6	0.6195
F	<20 ng	0.1%	1820.95	0.6275
F	<20 ng	0.1%	1904.49	0.5893
F	20–50 ng	0%	3387.85	0.6443
F	<20 ng	0%	3280.14	0.6004
F	>50 ng	0.2%	4763.41	0.5598
F	>50 ng	0.2%	4888.87	0.5332
F	>50 ng	0.2%	3260.32	0.5893
F	>50 ng	2.5%	4303.03	0.595
F	>50 ng	1%	3802.78	0.5487
F	>50 ng	0.5%	3525.13	0.5065
F	>50 ng	0.1%	4030.73	0.5535
F	>50 ng	0.1%	3398.46	0.5834
F	>50 ng	0%	4133.38	0.5877
F	20–50 ng	0.1%	3282.58	0.5616
G	20–50 ng	2.5%	9240	0.772
G	<20 ng	2.5%	10800	0.743
G	20–50 ng	1%	14700	0.757
G	<20 ng	1%	7110	0.623
G	20–50 ng	0.5%	14900	0.778
G	<20 ng	0.5%	9440	0.641
G	<20 ng	0.5%	8940	0.669
G	20–50 ng	0.1%	18100	0.841
G	20–50 ng	0.1%	15600	0.77
G	<20 ng	0.1%	7640	0.544
G	<20 ng	0.1%	9140	0.647
G	20–50 ng	0%	16200	0.806
G	<20 ng	0%	8940	0.719
G	>50 ng	0.2%	34500	0.871
G	>50 ng	0.2%	35500	0.87
G	>50 ng	0.2%	36100	0.871
G	>50 ng	2.5%	13300	0.81
G	>50 ng	1%	17600	0.807
G	>50 ng	0.5%	16200	0.849
G	>50 ng	0.1%	9040	0.831
G	>50 ng	0.1%	11700	0.85
G	>50 ng	0%	8270	0.827
G	20–50 ng	0.1%	15400	0.813
H	>50 ng	2.5%	5839	0.710518
H	20–50 ng	2.5%	6111	0.715467
H	<20 ng	2.5%	2845	0.707821
H	>50 ng	1%	6508	0.708325
H	20–50 ng	1%	5654	0.716635
H	<20 ng	1%	2526	0.703586
H	>50 ng	0.5%	5536	0.707443
H	20–50 ng	0.5%	5159	0.704518
H	20–50 ng	0.5%	5479	0.707176
H	<20 ng	0.5%	2672	0.709503
H	<20 ng	0.5%	2860	0.703905
H	>50 ng	0.1%	6085	0.689625
H	>50 ng	0.1%	6567	0.707695
H	20–50 ng	0.1%	5929	0.716403
H	20–50 ng	0.1%	4825	0.702114
H	<20 ng	0.1%	2056	0.70636
H	<20 ng	0.1%	2227	0.711287
H	>50 ng	0%	6894	0.711561
H	20–50 ng	0%	5196	0.703914
H	<20 ng	0%	3137	0.715333
H	>50 ng	0.2%	7026	0.695371
H	>50 ng	0.2%	6418	0.696391
H	>50 ng	0.2%	6220	0.718669
I	>50 ng	2.5%
I	20–50 ng	2.5%
I	<20 ng	2.5%
I	>50 ng	1%
I	20–50 ng	1%
I	<20 ng	1%
I	>50 ng	0.5%
I	20–50 ng	0.5%
I	20–50 ng	0.5%
I	<20 ng	0.5%
I	<20 ng	0.5%
I	>50 ng	0.1%
I	>50 ng	0.1%
I	20–50 ng	0.1%
I	20–50 ng	0.1%
I	<20 ng	0.1%
I	<20 ng	0.1%
I	>50 ng	0%
I	20–50 ng	0%
I	<20 ng	0%
I	>50 ng	0.2%
I	>50 ng	0.2%
I	>50 ng	0.2%
