# Supplementary material for: Analytical evaluation of circulating tumor DNA sequencing assays
Source: Sci Rep. 2024 Feb 29;14:4973. doi: 10.1038/s41598-024-54361-w (PMC10904763; doi:10.1038/s41598-024-54361-w)
Supplement: Supplementary file 12 — Supplementary Table S8. [file 41598_2024_54361_MOESM12_ESM.xlsx]

## Sheet: Sheet1
Table S8. Assay single nucleotide variant sensitivity with sample inputs >20 ng. Related to Figure 2A and S2 FigA.
ctDNA, circulating tumor DNA; SNP, single nucleotide polymorphism.
ctDNA assay	Dilution	#Samples	N SNV in panel	N SNV expected total panel	Max N SNV in 2.5 trial	N SNV expected total trial 2.5	N SNV called total trial	Sensitvity SNV trial	Sensitvity SNV panel
A	0	2	24	48	22	44	0	0	0
A	0.001	5	24	120	22	110	36	32.7273	30
A	0.002	3	24	72	22	66	39	59.0909	54.1667
A	0.005	2	24	48	22	44	42	95.4545	87.5
A	0.01	2	24	48	22	44	44	100	91.6667
A	0.025	2	24	48	22	44	44	100	91.6667
B	0	2	23	46	23	46	0	0	0
B	0.001	5	23	115	23	115	97	84.3478	84.3478
B	0.002	3	23	69	23	69	69	100	100
B	0.005	2	23	46	23	46	46	100	100
B	0.01	2	23	46	23	46	46	100	100
B	0.025	2	23	46	23	46	46	100	100
C	0	2	20	40	19	38	0	0	0
C	0.001	5	20	100	19	95	63	66.3158	63
C	0.002	3	20	60	19	57	50	87.7193	83.3333
C	0.005	2	20	40	19	38	38	100	95
C	0.01	2	20	40	19	38	38	100	95
C	0.025	2	20	40	19	38	38	100	95
D	0	2	24	48	24	48	0	0	0
D	0.001	5	24	120	24	120	82	68.3333	68.3333
D	0.002	3	24	72	24	72	72	100	100
D	0.005	2	24	48	24	48	48	100	100
D	0.01	2	24	48	24	48	48	100	100
D	0.025	2	24	48	24	48	48	100	100
E	0	2	24	48	24	48	0	0	0
E	0.001	5	24	120	24	120	25	20.8333	20.8333
E	0.002	3	24	72	24	72	25	34.7222	34.7222
E	0.005	2	24	48	24	48	36	75	75
E	0.01	2	24	48	24	48	46	95.8333	95.8333
E	0.025	2	24	48	24	48	48	100	100
F	0	2	23	46	23	46	1	2.17391	2.17391
F	0.001	5	23	115	23	115	35	30.4348	30.4348
F	0.002	3	23	69	23	69	47	68.1159	68.1159
F	0.005	2	23	46	23	46	46	100	100
F	0.01	2	23	46	23	46	46	100	100
F	0.025	2	23	46	23	46	46	100	100
G	0	2	24	48	24	48	0	0	0
G	0.001	5	24	120	24	120	111	92.5	92.5
G	0.002	3	24	72	24	72	72	100	100
G	0.005	2	24	48	24	48	48	100	100
G	0.01	2	24	48	24	48	48	100	100
G	0.025	2	24	48	24	48	48	100	100
H	0	2	24	48	24	48	0	0	0
H	0.001	4	24	96	24	96	38	39.5833	39.5833
H	0.002	3	24	72	24	72	49	68.0556	68.0556
H	0.005	3	24	72	24	72	69	95.8333	95.8333
H	0.01	2	24	48	24	48	48	100	100
H	0.025	2	24	48	24	48	48	100	100
I	0	2	24	48	23	46	0	0	0
I	0.001	4	24	96	23	92	33	35.8696	34.375
I	0.002	3	24	72	23	69	65	94.2029	90.2778
I	0.005	3	24	72	23	69	68	98.5507	94.4444
I	0.01	2	24	48	23	46	46	100	95.8333
I	0.025	2	24	48	23	46	46	100	95.8333
