# Supplementary material for: Analytical evaluation of circulating tumor DNA sequencing assays
Source: Sci Rep. 2024 Feb 29;14:4973. doi: 10.1038/s41598-024-54361-w (PMC10904763; doi:10.1038/s41598-024-54361-w)
Supplement: Supplementary file 13 — Supplementary Table S9. [file 41598_2024_54361_MOESM13_ESM.xlsx]

## Sheet: Sheet1
Table S9. Assay overall sensitivity with sample inputs >20 ng. Related to Figure 2B and S2. FigB.
ctDNA, circulating tumor DNA.
ctDNA assay	Dilution	# Samples	N in panel	N expected total panel	Max N in 2.5 trial	N expected total trial	N called total in 45	Sensitvity all trial	Sensitvity all panel
A	0	3	43	129	36	108	0	0	0
A	0.001	7	43	301	36	252	84	33.3333	27.907
A	0.002	3	43	129	36	108	49	45.3704	37.9845
A	0.005	4	43	172	36	144	130	90.2778	75.5814
A	0.01	3	43	129	36	108	106	98.1481	82.1705
A	0.025	3	43	129	36	108	108	100	83.7209
B	0	3	43	129	41	123	0	0	0
B	0.001	7	43	301	41	287	194	67.5958	64.4518
B	0.002	3	43	129	41	123	123	100	95.3488
B	0.005	4	43	172	41	164	155	94.5122	90.1163
B	0.01	3	43	129	41	123	123	100	95.3488
B	0.025	3	43	129	41	123	123	100	95.3488
C	0	3	34	102	27	81	0	0	0
C	0.001	7	34	238	27	189	78	41.2698	32.7731
C	0.002	3	34	102	27	81	56	69.1358	54.902
C	0.005	4	34	136	27	108	93	86.1111	68.3824
C	0.01	3	34	102	27	81	77	95.0617	75.4902
C	0.025	3	34	102	27	81	79	97.5309	77.451
D	0	3	45	135	44	132	0	0	0
D	0.001	7	45	315	44	308	148	48.0519	46.9841
D	0.002	3	45	135	44	132	123	93.1818	91.1111
D	0.005	4	45	180	44	176	173	98.2955	96.1111
D	0.01	3	45	135	44	132	130	98.4848	96.2963
D	0.025	3	45	135	44	132	132	100	97.7778
E	0	3	45	135	40	120	0	0	0
E	0.001	7	45	315	40	280	58	20.7143	18.4127
E	0.002	3	45	135	40	120	56	46.6667	41.4815
E	0.005	4	45	180	40	160	123	76.875	68.3333
E	0.01	3	45	135	40	120	108	90	80
E	0.025	3	45	135	40	120	120	100	88.8889
F	0	3	44	132	37	111	1	0.900901	0.757576
F	0.001	7	44	308	37	259	51	19.6911	16.5584
F	0.002	3	44	132	37	111	74	66.6667	56.0606
F	0.005	4	44	176	37	148	128	86.4865	72.7273
F	0.01	3	44	132	37	111	95	85.5856	71.9697
F	0.025	3	44	132	37	111	107	96.3964	81.0606
G	0	3	45	135	44	132	0	0	0
G	0.001	7	45	315	44	308	216	70.1299	68.5714
G	0.002	3	45	135	44	132	132	100	97.7778
G	0.005	4	45	180	44	176	170	96.5909	94.4444
G	0.01	3	45	135	44	132	132	100	97.7778
G	0.025	3	45	135	44	132	132	100	97.7778
H	0	3	43	129	41	123	0	0	0
H	0.001	6	43	258	41	246	78	31.7073	30.2326
H	0.002	3	43	129	41	123	78	63.4146	60.4651
H	0.005	5	43	215	41	205	174	84.878	80.9302
H	0.01	3	43	129	41	123	110	89.4309	85.2713
H	0.025	3	43	129	41	123	123	100	95.3488
I	0	3	44	132	43	129	0	0	0
I	0.001	6	44	264	43	258	49	18.9922	18.5606
I	0.002	3	44	132	43	129	104	80.6202	78.7879
I	0.005	5	44	220	43	215	122	56.7442	55.4545
I	0.01	3	44	132	43	129	103	79.845	78.0303
I	0.025	3	44	132	43	129	122	94.5736	92.4242
