# Supplementary material for: Analytical evaluation of circulating tumor DNA sequencing assays
Source: Sci Rep. 2024 Feb 29;14:4973. doi: 10.1038/s41598-024-54361-w (PMC10904763; doi:10.1038/s41598-024-54361-w)
Supplement: Supplementary file 14 — Supplementary Table S10. [file 41598_2024_54361_MOESM14_ESM.xlsx]

## Sheet: Sheet1
Table S10. Assay overall sensitivity with sample inputs <20 ng. Related to Figure 3A.
ctDNA, circulating tumor DNA.
ctDNA assay	Dilution	# Samples	N in panel	Max N at 2.5 dilution	N expected total panel	N expected total trial	N called total	Sensitvity all trial	Sensitvity all panel
A	0	1	43	36	43	36	0	0	0
A	0.001	2	43	36	86	72	31	43.0556	36.0465
A	0.005	2	43	36	86	72	63	87.5	73.2558
A	0.01	1	43	36	43	36	35	97.2222	81.3953
A	0.025	1	43	36	43	36	36	100	83.7209
B	0	1	43	41	43	41	0	0	0
B	0.001	2	43	41	86	82	41	50	47.6744
B	0.005	2	43	41	86	82	74	90.2439	86.0465
B	0.01	1	43	41	43	41	41	100	95.3488
B	0.025	1	43	41	43	41	41	100	95.3488
C	0	1	34	27	34	27	0	0	0
C	0.001	2	34	27	68	54	9	16.6667	13.2353
C	0.005	2	34	27	68	54	42	77.7778	61.7647
C	0.01	1	34	27	34	27	25	92.5926	73.5294
C	0.025	1	34	27	34	27	26	96.2963	76.4706
D	0	1	45	44	45	44	0	0	0
D	0.001	2	45	44	90	88	22	25	24.4444
D	0.005	2	45	44	90	88	85	96.5909	94.4444
D	0.01	1	45	44	45	44	42	95.4545	93.3333
D	0.025	1	45	44	45	44	44	100	97.7778
E	0	1	45	40	45	40	0	0	0
E	0.001	2	45	40	90	80	12	15	13.3333
E	0.005	2	45	40	90	80	62	77.5	68.8889
E	0.01	1	45	40	45	40	36	90	80
E	0.025	1	45	40	45	40	40	100	88.8889
F	0	1	44	37	44	37	0	0	0
F	0.001	2	44	37	88	74	7	9.45946	7.95455
F	0.005	2	44	37	88	74	60	81.0811	68.1818
F	0.01	1	44	37	44	37	29	78.3784	65.9091
F	0.025	1	44	37	44	37	35	94.5946	79.5455
G	0	1	45	44	45	44	0	0	0
G	0.001	2	45	44	90	88	37	42.0455	41.1111
G	0.005	2	45	44	90	88	84	95.4545	93.3333
G	0.01	1	45	44	45	44	44	100	97.7778
G	0.025	1	45	44	45	44	44	100	97.7778
H	0	1	43	41	43	41	0	0	0
H	0.001	2	43	41	86	82	16	19.5122	18.6047
H	0.005	2	43	41	86	82	67	81.7073	77.907
H	0.01	1	43	41	43	41	35	85.3659	81.3953
H	0.025	1	43	41	43	41	41	100	95.3488
I	0	1	44	43	44	43	0	0	0
I	0.001	2	44	43	88	86	3	3.48837	3.40909
I	0.005	2	44	43	88	86	21	24.4186	23.8636
I	0.01	1	44	43	44	43	21	48.8372	47.7273
I	0.025	1	44	43	44	43	36	83.7209	81.8182
