# Supplementary material for: Analytical evaluation of circulating tumor DNA sequencing assays
Source: Sci Rep. 2024 Feb 29;14:4973. doi: 10.1038/s41598-024-54361-w (PMC10904763; doi:10.1038/s41598-024-54361-w)
Supplement: Supplementary file 15 — Supplementary Table S11. [file 41598_2024_54361_MOESM15_ESM.xlsx]

## Sheet: Sheet1
Table S11. Assay overall sensitivity with sample inputs 20–50 ng. Related to Figure 3B.
ctDNA, circulating tumor DNA.
ctDNA assay	Dilution	# Samples	N in panel	Max N at 2.5 dilution	N expected total panel	N expected total trial	N called total	Sensitvity all trial	Sensitvity all panel
A	0	1	43	36	43	36	0	0	0
A	0.001	3	43	36	129	108	30	27.7778	23.2558
A	0.005	1	43	36	43	36	33	91.6667	76.7442
A	0.01	1	43	36	43	36	35	97.2222	81.3953
A	0.025	1	43	36	43	36	36	100	83.7209
B	0	1	43	41	43	41	0	0	0
B	0.001	3	43	41	129	123	95	77.2358	73.6434
B	0.005	1	43	41	43	41	40	97.561	93.0233
B	0.01	1	43	41	43	41	41	100	95.3488
B	0.025	1	43	41	43	41	41	100	95.3488
C	0	1	34	27	34	27	0	0	0
C	0.001	3	34	27	102	81	38	46.9136	37.2549
C	0.005	1	34	27	34	27	26	96.2963	76.4706
C	0.01	1	34	27	34	27	26	96.2963	76.4706
C	0.025	1	34	27	34	27	27	100	79.4118
D	0	1	45	44	45	44	0	0	0
D	0.001	3	45	44	135	132	80	60.6061	59.2593
D	0.005	1	45	44	45	44	44	100	97.7778
D	0.01	1	45	44	45	44	44	100	97.7778
D	0.025	1	45	44	45	44	44	100	97.7778
E	0	1	45	40	45	40	0	0	0
E	0.001	3	45	40	135	120	26	21.6667	19.2593
E	0.005	1	45	40	45	40	29	72.5	64.4444
E	0.01	1	45	40	45	40	38	95	84.4444
E	0.025	1	45	40	45	40	40	100	88.8889
F	0	1	44	37	44	37	1	2.7027	2.27273
F	0.001	3	44	37	132	111	26	23.4234	19.697
F	0.005	1	44	37	44	37	34	91.8919	77.2727
F	0.01	1	44	37	44	37	32	86.4865	72.7273
F	0.025	1	44	37	44	37	37	100	84.0909
G	0	1	45	44	45	44	0	0	0
G	0.001	3	45	44	135	132	114	86.3636	84.4444
G	0.005	1	45	44	45	44	43	97.7273	95.5556
G	0.01	1	45	44	45	44	44	100	97.7778
G	0.025	1	45	44	45	44	44	100	97.7778
H	0	1	43	41	43	41	0	0	0
H	0.001	2	43	41	86	82	39	47.561	45.3488
H	0.005	2	43	41	86	82	72	87.8049	83.7209
H	0.01	1	43	41	43	41	37	90.2439	86.0465
H	0.025	1	43	41	43	41	41	100	95.3488
I	0	1	44	43	44	43	0	0	0
I	0.001	2	44	43	88	86	17	19.7674	19.3182
I	0.005	2	44	43	88	86	65	75.5814	73.8636
I	0.01	1	44	43	44	43	41	95.3488	93.1818
I	0.025	1	44	43	44	43	43	100	97.7273
