# Supplementary material for: Analytical evaluation of circulating tumor DNA sequencing assays
Source: Sci Rep. 2024 Feb 29;14:4973. doi: 10.1038/s41598-024-54361-w (PMC10904763; doi:10.1038/s41598-024-54361-w)
Supplement: Supplementary file 16 — Supplementary Table S12. [file 41598_2024_54361_MOESM16_ESM.xlsx]

## Sheet: Sheet1
Table S12. Assay overall sensitivity with sample inputs >50 ng. Related to Figure 3C.
ctDNA, circulating tumor DNA.
ctDNA assay	Dilution	#Samples	N in panel	Max N at 2.5 dilution	N expected total panel	N expected total trial	N called total	Sensitvity all trial	Sensitvity all panel
A	0	1	43	36	43	36	0	0	0
A	0.001	2	43	36	86	72	23	31.9444	26.7442
A	0.002	3	43	36	129	108	49	45.3704	37.9845
A	0.005	1	43	36	43	36	34	94.4444	79.0698
A	0.01	1	43	36	43	36	36	100	83.7209
A	0.025	1	43	36	43	36	36	100	83.7209
B	0	1	43	41	43	41	0	0	0
B	0.001	2	43	41	86	82	58	70.7317	67.4419
B	0.002	3	43	41	129	123	123	100	95.3488
B	0.005	1	43	41	43	41	41	100	95.3488
B	0.01	1	43	41	43	41	41	100	95.3488
B	0.025	1	43	41	43	41	41	100	95.3488
C	0	1	34	27	34	27	0	0	0
C	0.001	2	34	27	68	54	31	57.4074	45.5882
C	0.002	3	34	27	102	81	56	69.1358	54.902
C	0.005	1	34	27	34	27	25	92.5926	73.5294
C	0.01	1	34	27	34	27	26	96.2963	76.4706
C	0.025	1	34	27	34	27	26	96.2963	76.4706
D	0	1	45	44	45	44	0	0	0
D	0.001	2	45	44	90	88	46	52.2727	51.1111
D	0.002	3	45	44	135	132	123	93.1818	91.1111
D	0.005	1	45	44	45	44	44	100	97.7778
D	0.01	1	45	44	45	44	44	100	97.7778
D	0.025	1	45	44	45	44	44	100	97.7778
E	0	1	45	40	45	40	0	0	0
E	0.001	2	45	40	90	80	20	25	22.2222
E	0.002	3	45	40	135	120	56	46.6667	41.4815
E	0.005	1	45	40	45	40	32	80	71.1111
E	0.01	1	45	40	45	40	34	85	75.5556
E	0.025	1	45	40	45	40	40	100	88.8889
F	0	1	44	37	44	37	0	0	0
F	0.001	2	44	37	88	74	18	24.3243	20.4545
F	0.002	3	44	37	132	111	74	66.6667	56.0606
F	0.005	1	44	37	44	37	34	91.8919	77.2727
F	0.01	1	44	37	44	37	34	91.8919	77.2727
F	0.025	1	44	37	44	37	35	94.5946	79.5455
G	0	1	45	44	45	44	0	0	0
G	0.001	2	45	44	90	88	65	73.8636	72.2222
G	0.002	3	45	44	135	132	132	100	97.7778
G	0.005	1	45	44	45	44	43	97.7273	95.5556
G	0.01	1	45	44	45	44	44	100	97.7778
G	0.025	1	45	44	45	44	44	100	97.7778
H	0	1	43	41	43	41	0	0	0
H	0.001	2	43	41	86	82	23	28.0488	26.7442
H	0.002	3	43	41	129	123	78	63.4146	60.4651
H	0.005	1	43	41	43	41	35	85.3659	81.3953
H	0.01	1	43	41	43	41	38	92.6829	88.3721
H	0.025	1	43	41	43	41	41	100	95.3488
I	0	1	44	43	44	43	0	0	0
I	0.001	2	44	43	88	86	29	33.7209	32.9545
I	0.002	3	44	43	132	129	104	80.6202	78.7879
I	0.005	1	44	43	44	43	36	83.7209	81.8182
I	0.01	1	44	43	44	43	41	95.3488	93.1818
I	0.025	1	44	43	44	43	43	100	97.7273
