# Supplementary material for: Analytical evaluation of circulating tumor DNA sequencing assays
Source: Sci Rep. 2024 Feb 29;14:4973. doi: 10.1038/s41598-024-54361-w (PMC10904763; doi:10.1038/s41598-024-54361-w)
Supplement: Supplementary file 17 — Supplementary Table S13. [file 41598_2024_54361_MOESM17_ESM.xlsx]

## Sheet: Sheet1
Table S13. Assay overall sensitivity with different variant types. Related to Figure 4A–D and S3 FigA–D.
CNV, copy number variants; ctDNA, circulating tumor DNA; InDel, insertion or deletion variants; SNP, single nucleotide polymorphism; SV, structural variants.
ctDNA assay	Dilution	# Samples	N in Panel	N SNV in Panel	N InDel in Panel	N CNV in Panel	N SV in Panel	N expected total panel	N expected total SNV InDel panel	N expected total SNV panel	N expected total InDel panel	N expected total SV CNV panel	N expected total CNV panel	N expected total SV panel	Max N in 2.5 trial	N expected total trial 2.5	N expected total SNV InDel trial	N expected total SNV trial	N expected total InDel trial	N expected total SV CNV trial	N expected total CNV trial	N expected total SV trial	N called total trial	N called total SNV InDel trial	N called total SNV trial	N called total InDel trial	N called total SV CNV trial	N called total CNV trial	N called total SV trial	Sensitvity all trial	Sensitvity SNV InDel trial	Sensitvity SNV trial	Sensitvity InDel trial	Sensitvity SV CNV trial	Sensitvity CNV trial	Sensitvity SV trial	Sensitvity all panel	Sensitvity SNV InDel panel	Sensitvity SNV panel	Sensitvity InDel panel	Sensitvity SV CNV panel	Sensitvity CNV panel	Sensitvity SV panel
A	0	3	43	24	7	4	8	129	93	72	21	36	12	24	36	108	84	66	18	24	0	24	0	0	0	0	0	0	0	0	0	0	0	0	NA	0	0	0	0	0	0	0	0
A	0.001	7	43	24	7	4	8	301	217	168	49	84	28	56	36	252	196	154	42	56	0	56	84	76	55	21	8	0	8	33.3333	38.7755	35.7143	50	14.2857	NA	14.2857	27.907	35.023	32.7381	42.8571	9.52381	0	14.2857
A	0.002	3	43	24	7	4	8	129	93	72	21	36	12	24	36	108	84	66	18	24	0	24	49	46	39	7	3	0	3	45.3704	54.7619	59.0909	38.8889	12.5	NA	12.5	37.9845	49.4624	54.1667	33.3333	8.33333	0	12.5
A	0.005	4	43	24	7	4	8	172	124	96	28	48	16	32	36	144	112	88	24	32	0	32	130	106	83	23	24	0	24	90.2778	94.6429	94.3182	95.8333	75	NA	75	75.5814	85.4839	86.4583	82.1429	50	0	75
A	0.01	3	43	24	7	4	8	129	93	72	21	36	12	24	36	108	84	66	18	24	0	24	106	84	66	18	22	0	22	98.1481	100	100	100	91.6667	NA	91.6667	82.1705	90.3226	91.6667	85.7143	61.1111	0	91.6667
A	0.025	3	43	24	7	4	8	129	93	72	21	36	12	24	36	108	84	66	18	24	0	24	108	84	66	18	24	0	24	100	100	100	100	100	NA	100	83.7209	90.3226	91.6667	85.7143	66.6667	0	100
B	0	3	43	23	8	4	8	129	93	69	24	36	12	24	41	123	93	69	24	30	6	24	0	0	0	0	0	0	0	0	0	0	0	0	0	0	0	0	0	0	0	0	0
B	0.001	7	43	23	8	4	8	301	217	161	56	84	28	56	41	287	217	161	56	70	14	56	194	172	125	47	22	0	22	67.5958	79.2627	77.6398	83.9286	31.4286	0	39.2857	64.4518	79.2627	77.6398	83.9286	26.1905	0	39.2857
B	0.002	3	43	23	8	4	8	129	93	69	24	36	12	24	41	123	93	69	24	30	6	24	123	93	69	24	30	6	24	100	100	100	100	100	100	100	95.3488	100	100	100	83.3333	50	100
B	0.005	4	43	23	8	4	8	172	124	92	32	48	16	32	41	164	124	92	32	40	8	32	155	120	89	31	35	7	28	94.5122	96.7742	96.7391	96.875	87.5	87.5	87.5	90.1163	96.7742	96.7391	96.875	72.9167	43.75	87.5
B	0.01	3	43	23	8	4	8	129	93	69	24	36	12	24	41	123	93	69	24	30	6	24	123	93	69	24	30	6	24	100	100	100	100	100	100	100	95.3488	100	100	100	83.3333	50	100
B	0.025	3	43	23	8	4	8	129	93	69	24	36	12	24	41	123	93	69	24	30	6	24	123	93	69	24	30	6	24	100	100	100	100	100	100	100	95.3488	100	100	100	83.3333	50	100
C	0	3	34	20	6	2	6	102	78	60	18	24	6	18	27	81	66	57	9	15	3	12	0	0	0	0	0	0	0	0	0	0	0	0	0	0	0	0	0	0	0	0	0
C	0.001	7	34	20	6	2	6	238	182	140	42	56	14	42	27	189	154	133	21	35	7	28	78	78	71	7	0	0	0	41.2698	50.6494	53.3835	33.3333	0	0	0	32.7731	42.8571	50.7143	16.6667	0	0	0
C	0.002	3	34	20	6	2	6	102	78	60	18	24	6	18	27	81	66	57	9	15	3	12	56	56	50	6	0	0	0	69.1358	84.8485	87.7193	66.6667	0	0	0	54.902	71.7949	83.3333	33.3333	0	0	0
C	0.005	4	34	20	6	2	6	136	104	80	24	32	8	24	27	108	88	76	12	20	4	16	93	86	74	12	7	0	7	86.1111	97.7273	97.3684	100	35	0	43.75	68.3824	82.6923	92.5	50	21.875	0	29.1667
C	0.01	3	34	20	6	2	6	102	78	60	18	24	6	18	27	81	66	57	9	15	3	12	77	66	57	9	11	0	11	95.0617	100	100	100	73.3333	0	91.6667	75.4902	84.6154	95	50	45.8333	0	61.1111
C	0.025	3	34	20	6	2	6	102	78	60	18	24	6	18	27	81	66	57	9	15	3	12	79	66	57	9	13	1	12	97.5309	100	100	100	86.6667	33.3333	100	77.451	84.6154	95	50	54.1667	16.6667	66.6667
D	0	3	45	24	9	4	8	135	99	72	27	36	12	24	44	132	99	72	27	33	9	24	0	0	0	0	0	0	0	0	0	0	0	0	0	0	0	0	0	0	0	0	0
D	0.001	7	45	24	9	4	8	315	231	168	63	84	28	56	44	308	231	168	63	77	21	56	148	128	92	36	20	3	17	48.0519	55.4113	54.7619	57.1429	25.974	14.2857	30.3571	46.9841	55.4113	54.7619	57.1429	23.8095	10.7143	30.3571
D	0.002	3	45	24	9	4	8	135	99	72	27	36	12	24	44	132	99	72	27	33	9	24	123	99	72	27	24	9	15	93.1818	100	100	100	72.7273	100	62.5	91.1111	100	100	100	66.6667	75	62.5
D	0.005	4	45	24	9	4	8	180	132	96	36	48	16	32	44	176	132	96	36	44	12	32	173	129	93	36	44	12	32	98.2955	97.7273	96.875	100	100	100	100	96.1111	97.7273	96.875	100	91.6667	75	100
D	0.01	3	45	24	9	4	8	135	99	72	27	36	12	24	44	132	99	72	27	33	9	24	130	98	71	27	32	9	23	98.4848	98.9899	98.6111	100	96.9697	100	95.8333	96.2963	98.9899	98.6111	100	88.8889	75	95.8333
D	0.025	3	45	24	9	4	8	135	99	72	27	36	12	24	44	132	99	72	27	33	9	24	132	99	72	27	33	9	24	100	100	100	100	100	100	100	97.7778	100	100	100	91.6667	75	100
E	0	3	45	24	9	4	8	135	99	72	27	36	12	24	40	120	93	72	21	27	3	24	0	0	0	0	0	0	0	0	0	0	0	0	0	0	0	0	0	0	0	0	0
E	0.001	7	45	24	9	4	8	315	231	168	63	84	28	56	40	280	217	168	49	63	7	56	58	46	31	15	12	0	12	20.7143	21.1982	18.4524	30.6122	19.0476	0	21.4286	18.4127	19.9134	18.4524	23.8095	14.2857	0	21.4286
E	0.002	3	45	24	9	4	8	135	99	72	27	36	12	24	40	120	93	72	21	27	3	24	56	34	25	9	22	0	22	46.6667	36.5591	34.7222	42.8571	81.4815	0	91.6667	41.4815	34.3434	34.7222	33.3333	61.1111	0	91.6667
E	0.005	4	45	24	9	4	8	180	132	96	36	48	16	32	40	160	124	96	28	36	4	32	123	93	75	18	30	0	30	76.875	75	78.125	64.2857	83.3333	0	93.75	68.3333	70.4545	78.125	50	62.5	0	93.75
E	0.01	3	45	24	9	4	8	135	99	72	27	36	12	24	40	120	93	72	21	27	3	24	108	84	69	15	24	0	24	90	90.3226	95.8333	71.4286	88.8889	0	100	80	84.8485	95.8333	55.5556	66.6667	0	100
E	0.025	3	45	24	9	4	8	135	99	72	27	36	12	24	40	120	93	72	21	27	3	24	120	93	72	21	27	3	24	100	100	100	100	100	100	100	88.8889	93.9394	100	77.7778	75	25	100
F	0	3	44	23	9	4	8	132	96	69	27	36	12	24	37	111	90	69	21	21	3	18	1	1	1	0	0	0	0	0.900901	1.11111	1.44928	0	0	0	0	0.757576	1.04167	1.44928	0	0	0	0
F	0.001	7	44	23	9	4	8	308	224	161	63	84	28	56	37	259	210	161	49	49	7	42	51	50	39	11	1	0	1	19.6911	23.8095	24.2236	22.449	2.04082	0	2.38095	16.5584	22.3214	24.2236	17.4603	1.19048	0	1.78571
F	0.002	3	44	23	9	4	8	132	96	69	27	36	12	24	37	111	90	69	21	21	3	18	74	60	47	13	14	3	11	66.6667	66.6667	68.1159	61.9048	66.6667	100	61.1111	56.0606	62.5	68.1159	48.1481	38.8889	25	45.8333
F	0.005	4	44	23	9	4	8	176	128	92	36	48	16	32	37	148	120	92	28	28	4	24	128	112	86	26	16	0	16	86.4865	93.3333	93.4783	92.8571	57.1429	0	66.6667	72.7273	87.5	93.4783	72.2222	33.3333	0	50
F	0.01	3	44	23	9	4	8	132	96	69	27	36	12	24	37	111	90	69	21	21	3	18	95	88	68	20	7	0	7	85.5856	97.7778	98.5507	95.2381	33.3333	0	38.8889	71.9697	91.6667	98.5507	74.0741	19.4444	0	29.1667
F	0.025	3	44	23	9	4	8	132	96	69	27	36	12	24	37	111	90	69	21	21	3	18	107	89	69	20	18	3	15	96.3964	98.8889	100	95.2381	85.7143	100	83.3333	81.0606	92.7083	100	74.0741	50	25	62.5
G	0	3	45	24	9	4	8	135	99	72	27	36	12	24	44	132	99	72	27	33	9	24	0	0	0	0	0	0	0	0	0	0	0	0	0	0	0	0	0	0	0	0	0
G	0.001	7	45	24	9	4	8	315	231	168	63	84	28	56	44	308	231	168	63	77	21	56	216	178	134	44	38	3	35	70.1299	77.0563	79.7619	69.8413	49.3506	14.2857	62.5	68.5714	77.0563	79.7619	69.8413	45.2381	10.7143	62.5
G	0.002	3	45	24	9	4	8	135	99	72	27	36	12	24	44	132	99	72	27	33	9	24	132	99	72	27	33	9	24	100	100	100	100	100	100	100	97.7778	100	100	100	91.6667	75	100
G	0.005	4	45	24	9	4	8	180	132	96	36	48	16	32	44	176	132	96	36	44	12	32	170	132	96	36	38	6	32	96.5909	100	100	100	86.3636	50	100	94.4444	100	100	100	79.1667	37.5	100
G	0.01	3	45	24	9	4	8	135	99	72	27	36	12	24	44	132	99	72	27	33	9	24	132	99	72	27	33	9	24	100	100	100	100	100	100	100	97.7778	100	100	100	91.6667	75	100
G	0.025	3	45	24	9	4	8	135	99	72	27	36	12	24	44	132	99	72	27	33	9	24	132	99	72	27	33	9	24	100	100	100	100	100	100	100	97.7778	100	100	100	91.6667	75	100
H	0	3	43	24	9	4	6	129	99	72	27	30	12	18	41	123	99	72	27	24	6	18	0	0	0	0	0	0	0	0	0	0	0	0	0	0	0	0	0	0	0	0	0
H	0.001	6	43	24	9	4	6	258	198	144	54	60	24	36	41	246	198	144	54	48	12	36	78	63	47	16	15	0	15	31.7073	31.8182	32.6389	29.6296	31.25	0	41.6667	30.2326	31.8182	32.6389	29.6296	25	0	41.6667
H	0.002	3	43	24	9	4	6	129	99	72	27	30	12	18	41	123	99	72	27	24	6	18	78	59	49	10	19	6	13	63.4146	59.596	68.0556	37.037	79.1667	100	72.2222	60.4651	59.596	68.0556	37.037	63.3333	50	72.2222
H	0.005	5	43	24	9	4	6	215	165	120	45	50	20	30	41	205	165	120	45	40	10	30	174	145	112	33	29	0	29	84.878	87.8788	93.3333	73.3333	72.5	0	96.6667	80.9302	87.8788	93.3333	73.3333	58	0	96.6667
H	0.01	3	43	24	9	4	6	129	99	72	27	30	12	18	41	123	99	72	27	24	6	18	110	93	72	21	17	1	16	89.4309	93.9394	100	77.7778	70.8333	16.6667	88.8889	85.2713	93.9394	100	77.7778	56.6667	8.33333	88.8889
H	0.025	3	43	24	9	4	6	129	99	72	27	30	12	18	41	123	99	72	27	24	6	18	123	99	72	27	24	6	18	100	100	100	100	100	100	100	95.3488	100	100	100	80	50	100
I	0	3	44	24	9	4	7	132	99	72	27	33	12	21	43	129	96	69	27	33	12	21	0	0	0	0	0	0	0	0	0	0	0	0	0	0	0	0	0	0	0	0	0
I	0.001	6	44	24	9	4	7	264	198	144	54	66	24	42	43	258	192	138	54	66	24	42	49	45	36	9	4	0	4	18.9922	23.4375	26.087	16.6667	6.06061	0	9.52381	18.5606	22.7273	25	16.6667	6.06061	0	9.52381
I	0.002	3	44	24	9	4	7	132	99	72	27	33	12	21	43	129	96	69	27	33	12	21	104	86	65	21	18	12	6	80.6202	89.5833	94.2029	77.7778	54.5455	100	28.5714	78.7879	86.8687	90.2778	77.7778	54.5455	100	28.5714
I	0.005	5	44	24	9	4	7	220	165	120	45	55	20	35	43	215	160	115	45	55	20	35	122	104	81	23	18	2	16	56.7442	65	70.4348	51.1111	32.7273	10	45.7143	55.4545	63.0303	67.5	51.1111	32.7273	10	45.7143
I	0.01	3	44	24	9	4	7	132	99	72	27	33	12	21	43	129	96	69	27	33	12	21	103	79	58	21	24	9	15	79.845	82.2917	84.058	77.7778	72.7273	75	71.4286	78.0303	79.798	80.5556	77.7778	72.7273	75	71.4286
I	0.025	3	44	24	9	4	7	132	99	72	27	33	12	21	43	129	96	69	27	33	12	21	122	90	67	23	32	12	20	94.5736	93.75	97.1014	85.1852	96.9697	100	95.2381	92.4242	90.9091	93.0556	85.1852	96.9697	100	95.2381
