# Supplementary material for: Analytical evaluation of circulating tumor DNA sequencing assays
Source: Sci Rep. 2024 Feb 29;14:4973. doi: 10.1038/s41598-024-54361-w (PMC10904763; doi:10.1038/s41598-024-54361-w)
Supplement: Supplementary file 18 — Supplementary Table S14. [file 41598_2024_54361_MOESM18_ESM.xlsx]

## Sheet: Sheet1
Table S14. Assay allele frequency correlation at different sample inputs. Related to Figure 6.
ctDNA, circulating tumor DNA.
ctDNA assay	ctDNA input	Correlation coefficient
A	<20 ng	0.86
B	<20 ng	0.91
C	<20 ng	0.82
D	<20 ng	0.7
E	<20 ng	0.82
F	<20 ng	0.77
G	<20 ng	0.83
H	<20 ng	0.86
I	<20 ng	0.53
A	>50 ng	0.86
B	>50 ng	0.95
C	>50 ng	0.88
D	>50 ng	0.92
E	>50 ng	0.86
F	>50 ng	0.89
G	>50 ng	0.89
H	>50 ng	0.92
I	>50 ng	0.89
A	20–50 ng	0.81
B	20–50 ng	0.96
C	20–50 ng	0.88
D	20–50 ng	0.91
E	20–50 ng	0.81
F	20–50 ng	0.82
G	20–50 ng	0.88
H	20–50 ng	0.91
I	20–50 ng	0.87
A	All	0.84
B	All	0.94
C	All	0.87
D	All	0.83
E	All	0.83
F	All	0.84
G	All	0.87
H	All	0.9
I	All	0.83
